# Supplementary material for: New Multifunctional Agents for Potential Alzheimer’s Disease Treatment Based on Tacrine Conjugates with 2-Arylhydrazinylidene-1,3-Diketones
Source: Biomolecules. 2022 Oct 24;12(11):1551. doi: 10.3390/biom12111551 (PMC9687805; doi:10.3390/biom12111551)
Supplement: Supplementary file 1 [file biomolecules-12-01551-s001.zip]

Archive with 1 entries (1 files):
- biomolecules-1956516-supplementary.pdf
